# Supplementary material for: High Levels of Diversity in Anopheles Subgenus Kerteszia Revealed by Species Delimitation Analyses
Source: Genes (Basel). 2023 Jan 28;14(2):344. doi: 10.3390/genes14020344 (PMC9956091; doi:10.3390/genes14020344)
Supplement: Supplementary file 1 [file genes-14-00344-s001.zip › supplementary Table S1.xlsx]

## Sheet: Sheet1
GenBank Acc. No.	Complex	Species	Country/Ocean	State/Province	BOLD BIN **
OQ272328	Other taxa	Anopheles cruzii s.s.	Brazil	São Paulo	BOLD:AAG3843
OQ272314	Bellator Complex	Anopheles bellator 2	Colombia	Putumayo	BOLD:AAF0614
OQ272312	Bellator Complex	Anopheles bellator 2	Brazil	São Paulo	BOLD:AAF0614
OQ272417	Neivai Complex	Anopheles neivai 3	Venezuela	Tachira	BOLD:AAD3164
OQ272323	Other taxa	Anopheles cruzii s.s.	Brazil	São Paulo	BOLD:AAG3843
OQ272315	Bellator Complex	Anopheles bellator 2	Brazil	São Paulo	BOLD:AAF0614
OQ272329	Other taxa	Anopheles cruzii s.s.	Brazil	São Paulo	BOLD:AAG3843
OQ272316	Bellator Complex	Anopheles bellator 2	Brazil	São Paulo	BOLD:AAF0614
OQ272311	Bellator Complex	Anopheles bellator 2	Brazil	São Paulo	BOLD:AAF0614
OQ272326	Other taxa	Anopheles cruzii s.s.	Brazil	São Paulo	BOLD:AAG3843
OQ272313	Bellator Complex	Anopheles bellator 2	Brazil	São Paulo	BOLD:AAF0614
OQ272332	Other taxa	Anopheles cruzii s.s.	Brazil	São Paulo	BOLD:AAG3843
OQ272327	Other taxa	Anopheles cruzii s.s.	Brazil	São Paulo	BOLD:AAG3843
OQ272324	Other taxa	Anopheles cruzii s.s.	Brazil	São Paulo	BOLD:AAG3843
OQ272317	Bellator Complex	Anopheles bellator 2	Brazil	São Paulo	BOLD:AAF0614
OQ272310	Bellator Complex	Anopheles bellator 2	Brazil	São Paulo	BOLD:AAF0614
OQ272325	Other taxa	Anopheles cruzii s.s.	Brazil	São Paulo	BOLD:AAG3843
OQ272330	Other taxa	Anopheles cruzii s.s.	Brazil	São Paulo	BOLD:AAG3843
OQ272445	Rollai Complex	Anopheles rollai 4	Venezuela	Merida	BOLD:AAI4554
OQ272416	Neivai Complex	Anopheles neivai 3	Venezuela	Tachira	BOLD:AAD3164
OQ272414	Neivai Complex	Anopheles neivai 2	Venezuela	Tachira	BOLD:AAR3261
OQ272341	Laneanus Complex	Anopheles laneanus s.s.	Brazil	São Paulo	BOLD:AAN3565
OQ272318	Bellator Complex	Anopheles bellator 2	Brazil	São Paulo	BOLD:AAF0614
OQ272306	Other taxa	Anopheles bambusicolus	Ecuador	Orellana	BOLD:AAF0600
OQ272422	Neivai Complex	Anopheles neivai 4	Ecuador	Pichincha	BOLD:AAR3260
OQ272338	Laneanus Complex	Anopheles laneanus s.s.	Brazil	São Paulo	BOLD:AAN3565
OQ272322	Other taxa	Anopheles cruzii s.s.	Brazil	São Paulo	BOLD:AAG3843
OQ272331	Other taxa	Anopheles cruzii s.s.	Brazil	São Paulo	BOLD:AAG3843
OQ272319	Bellator Complex	Anopheles bellator 2	Brazil	São Paulo	BOLD:AAF0614
OQ272305	Other taxa	Anopheles bambusicolus	Ecuador	Orellana	BOLD:AAF0600
OQ272340	Laneanus Complex	Anopheles laneanus s.s.	Brazil	São Paulo	BOLD:AAN3565
OQ272308	Bellator Complex	Anopheles bellator s.s.	Trinidad and Tobago	Saint Andrew	BOLD:AAJ2798
OQ272309	Bellator Complex	Anopheles bellator s.s.	Trinidad and Tobago	Saint Andrew	BOLD:AAJ2798
OQ272339	Laneanus Complex	Anopheles laneanus s.s.	Brazil	São Paulo	BOLD:AAN3565
OQ272307	Bellator Complex	Anopheles bellator s.s.	Trinidad and Tobago	Saint Andrew	BOLD:AAJ2798
OQ272335	Homunculus Complex	Anopheles homunculus 1	Trinidad and Tobago	Saint Andrew	BOLD:AAF0613
OQ272421	Neivai Complex	Anopheles neivai 4	Ecuador	Pichincha	BOLD:AAR3260
OQ272304	Other taxa	Anopheles bambusicolus	Ecuador	Orellana	BOLD:AAF0600
OQ272337	Homunculus Complex	Anopheles homunculus 1	Trinidad and Tobago	Saint Andrew	BOLD:AAF0613
OQ272448	Rollai Complex	Anopheles rollai 4	Venezuela	Tachira	BOLD:AAI4554
OQ272440	Rollai Complex	Anopheles rollai 2	Venezuela	Merida	BOLD:AAI4555
OQ272439	Rollai Complex	Anopheles rollai 2	Venezuela	Merida	BOLD:AAI4555
OQ272419	Neivai Complex	Anopheles neivai 3	Venezuela	Tachira	BOLD:AAD3164
OQ272336	Homunculus Complex	Anopheles homunculus 1	Trinidad and Tobago	Saint Andrew	BOLD:AAF0613
OQ272343	Neivai Complex	Anopheles neivai s.s.	Colombia	Valle del Cauca	BOLD:AAN2775
OQ272344	Neivai Complex	Anopheles neivai s.s.	Colombia	Valle del Cauca	BOLD:AAN2775
OQ272346	Neivai Complex	Anopheles neivai s.s.	Colombia	Valle del Cauca	BOLD:AAN2775
OQ272347	Neivai Complex	Anopheles neivai s.s.	Colombia	Valle del Cauca	BOLD:AAN2775
OQ272345	Neivai Complex	Anopheles neivai s.s.	Colombia	Valle del Cauca	BOLD:AAN2775
OQ272348	Neivai Complex	Anopheles neivai s.s.	Colombia	Valle del Cauca	BOLD:AAN2775
OQ272415	Neivai Complex	Anopheles neivai 3	Ecuador	Orellana	BOLD:AAD3164
OQ272420	Neivai Complex	Anopheles neivai 3	Ecuador	Orellana	BOLD:AAD3164
OQ272418	Neivai Complex	Anopheles neivai 3	Ecuador	Orellana	BOLD:AAD3164
OQ272446	Rollai Complex	Anopheles rollai 4	Venezuela	Merida	BOLD:AAI4554
OQ272431	Rollai Complex	Anopheles rollai 1	Venezuela	Merida	BOLD:ABZ5384
OQ272430	Rollai Complex	Anopheles rollai 1	Venezuela	Merida	BOLD:ABZ5384
OQ272450	Rollai Complex	Anopheles rollai 4	Venezuela	Merida	BOLD:AAI4554
OQ272432	Rollai Complex	Anopheles rollai 1	Venezuela	Merida	BOLD:ABZ5384
OQ272441	Rollai Complex	Anopheles rollai 4	Venezuela	Merida	BOLD:AAI4554
OQ272434	Rollai Complex	Anopheles rollai 1	Venezuela	Merida	BOLD:ABZ5384
OQ272451	Rollai Complex	Anopheles rollai 4	Venezuela	Merida	BOLD:AAI4554
OQ272435	Rollai Complex	Anopheles rollai 1	Venezuela	Merida	BOLD:ABZ5384
OQ272433	Rollai Complex	Anopheles rollai 1	Venezuela	Merida	BOLD:ABZ5384
OQ272436	Rollai Complex	Anopheles rollai 1	Venezuela	Merida	BOLD:ABZ5384
OQ272443	Rollai Complex	Anopheles rollai 4	Venezuela	Merida	BOLD:AAI4554
OQ272437	Rollai Complex	Anopheles rollai 1	Venezuela	Merida	BOLD:ABZ5384
OQ272444	Rollai Complex	Anopheles rollai 4	Venezuela	Merida	BOLD:AAI4554
OQ272447	Rollai Complex	Anopheles rollai 4	Venezuela	Merida	BOLD:AAI4554
OQ272449	Rollai Complex	Anopheles rollai 4	Venezuela	Merida	BOLD:AAI4554
OQ272438	Rollai Complex	Anopheles rollai 2	Venezuela	Merida	BOLD:AAI4555
OQ272452	Rollai Complex	Anopheles rollai 4	Venezuela	Merida	BOLD:AAI4554
OQ272442	Rollai Complex	Anopheles rollai 4	Venezuela	Merida	BOLD:AAI4554
OQ272424	Pholidotus Complex	Anopheles pholidotus 1	Venezuela	Tachira	BOLD:AAJ2788
OQ272427	Pholidotus Complex	Anopheles pholidotus 1	Venezuela	Merida	BOLD:AAJ2788
OQ272428	Pholidotus Complex	Anopheles pholidotus 1	Venezuela	Merida	BOLD:AAJ2788
OQ272423	Pholidotus Complex	Anopheles pholidotus 1	Venezuela	Merida	BOLD:AAJ2788
OQ272425	Pholidotus Complex	Anopheles pholidotus 1	Venezuela	Merida	BOLD:AAJ2788
OQ272453	Rollai Complex	Anopheles rollai 5	Peru	Cajamarca	BOLD:ACR5690
OQ272429	Pholidotus Complex	Anopheles pholidotus 2	Peru	Cajamarca	BOLD:ACR5691
OQ272320	Boliviensis Complex	Anopheles boliviensis 1	Colombia	Tolima	BOLD:AAY5893
OQ272321	Boliviensis Complex	Anopheles boliviensis 1	Colombia	Tolima	BOLD:AAY5893
OQ272426	Pholidotus Complex	Anopheles pholidotus 1	Colombia	Tolima	BOLD:AAJ2788
JF923692	Other taxa	Anopheles cruzii s.s.	Brazil	São Paulo	BOLD:AAG3843
JQ291233	Homunculus Complex	Anopheles homunculus 2	Brazil	Bahia	BOLD:ACB9054
JQ291234	Homunculus Complex	Anopheles homunculus 2	Brazil	Bahia	BOLD:ACB9054
JQ291235	Homunculus Complex	Anopheles homunculus 2	Brazil	Espirito Santo	BOLD:ACB9054
JQ291236	Homunculus Complex	Anopheles homunculus 2	Brazil	Rio Grande do Sul	BOLD:ACB9054
JQ291237	Homunculus Complex	Anopheles homunculus 2	Brazil	Rio Grande do Sul	BOLD:ACB9054
JQ291238	Homunculus Complex	Anopheles homunculus 2	Brazil	Rio Grande do Sul	BOLD:ACB9054
JQ291239	Homunculus Complex	Anopheles homunculus 2	Brazil	Rio Grande do Sul	BOLD:ACB9054
JQ291240	Homunculus Complex	Anopheles homunculus 2	Brazil	São Paulo	BOLD:ACB9054
JQ291241	Homunculus Complex	Anopheles homunculus 2	Brazil	São Paulo	BOLD:ACB9054
JQ291242	Homunculus Complex	Anopheles homunculus 2	Brazil	São Paulo	BOLD:ACB9054
KM229741	Neivai Complex	Anopheles neivai s.s.	Colombia	Chocó	BOLD:AAN2775
KM234371	Neivai Complex	Anopheles neivai s.s.	Colombia	Chocó	BOLD:AAN2775
KM234372	Neivai Complex	Anopheles neivai s.s.	Colombia	Chocó	BOLD:AAN2775
KM234373	Neivai Complex	Anopheles neivai s.s.	Panama	Colon	n/a
KM234374	Neivai Complex	Anopheles neivai s.s.	Colombia	Chocó	BOLD:AAN2775
KM234375	Neivai Complex	Anopheles neivai s.s.	Colombia	Chocó	BOLD:AAN2775
KM234376	Neivai Complex	Anopheles neivai s.s.	Colombia	Chocó	BOLD:AAN2775
KM234378	Neivai Complex	Anopheles neivai s.s.	Colombia	Chocó	BOLD:AAN2775
KM234379	Neivai Complex	Anopheles neivai s.s.	Colombia	Chocó	BOLD:AAN2775
KM234380	Neivai Complex	Anopheles neivai s.s.	Colombia	Chocó	BOLD:AAN2775
KM234381	Neivai Complex	Anopheles neivai s.s.	Colombia	Chocó	BOLD:AAN2775
KM234382	Neivai Complex	Anopheles neivai s.s.	Colombia	Chocó	BOLD:AAN2775
KM234383	Neivai Complex	Anopheles neivai s.s.	Colombia	Chocó	BOLD:AAN2775
KM234384	Neivai Complex	Anopheles neivai s.s.	Colombia	Chocó	BOLD:AAN2775
KM234385	Neivai Complex	Anopheles neivai s.s.	Panama	Colon	n/a
KM234386	Neivai Complex	Anopheles neivai s.s.	Colombia	Chocó	BOLD:AAN2775
KM234387	Neivai Complex	Anopheles neivai s.s.	Colombia	Chocó	BOLD:AAN2775
KM234388	Neivai Complex	Anopheles neivai s.s.	Colombia	Chocó	BOLD:AAN2775
KM234389	Neivai Complex	Anopheles neivai s.s.	Colombia	Chocó	BOLD:AAN2775
KM234390	Neivai Complex	Anopheles neivai s.s.	Colombia	Chocó	BOLD:AAN2775
KM234391	Neivai Complex	Anopheles neivai s.s.	Colombia	Chocó	BOLD:AAN2775
KM234392	Neivai Complex	Anopheles neivai s.s.	Colombia	Chocó	n/a
KM234393	Neivai Complex	Anopheles neivai s.s.	Colombia	Chocó	BOLD:AAN2775
KM234394	Neivai Complex	Anopheles neivai s.s.	Colombia	Chocó	BOLD:AAN2775
KM234395	Neivai Complex	Anopheles neivai s.s.	Colombia	Chocó	BOLD:AAN2775
KM234396	Neivai Complex	Anopheles neivai s.s.	Panama	Colon	n/a
KM234397	Neivai Complex	Anopheles neivai s.s.	Colombia	Chocó	BOLD:AAN2775
KM234398	Neivai Complex	Anopheles neivai s.s.	Colombia	Chocó	BOLD:AAN2775
KM234399	Neivai Complex	Anopheles neivai s.s.	Colombia	Chocó	BOLD:AAN2775
KM234400	Neivai Complex	Anopheles neivai s.s.	Panama	Colon	n/a
KM234401	Neivai Complex	Anopheles neivai s.s.	Colombia	Chocó	BOLD:AAN2775
KM234402	Neivai Complex	Anopheles neivai s.s.	Panama	Colon	n/a
KM234403	Neivai Complex	Anopheles neivai s.s.	Colombia	Chocó	BOLD:AAN2775
KM234404	Neivai Complex	Anopheles neivai s.s.	Colombia	Chocó	BOLD:AAN2775
KM234405	Neivai Complex	Anopheles neivai s.s.	Panama	Colon	BOLD:AAN2775
KM234406	Neivai Complex	Anopheles neivai s.s.	Colombia	Chocó	BOLD:AAN2775
KM234407	Neivai Complex	Anopheles neivai s.s.	Colombia	Chocó	BOLD:AAN2775
KM234408	Neivai Complex	Anopheles neivai s.s.	Colombia	Chocó	BOLD:AAN2775
KM234409	Neivai Complex	Anopheles neivai s.s.	Panama	Colon	n/a
KM234410	Neivai Complex	Anopheles neivai s.s.	Colombia	Chocó	BOLD:AAN2775
KM234411	Neivai Complex	Anopheles neivai s.s.	Colombia	Chocó	BOLD:AAN2775
KM234412	Neivai Complex	Anopheles neivai s.s.	Colombia	Chocó	BOLD:AAN2775
KM234413	Neivai Complex	Anopheles neivai s.s.	Colombia	Chocó	BOLD:AAN2775
KM234414	Neivai Complex	Anopheles neivai s.s.	Colombia	Chocó	BOLD:AAN2775
KM234415	Neivai Complex	Anopheles neivai s.s.	Panama	Colon	n/a
KM234416	Neivai Complex	Anopheles neivai s.s.	Colombia	Chocó	BOLD:AAN2775
KM234417	Neivai Complex	Anopheles neivai s.s.	Colombia	Chocó	BOLD:AAN2775
KM234418	Neivai Complex	Anopheles neivai s.s.	Colombia	Chocó	BOLD:AAN2775
KM234419	Neivai Complex	Anopheles neivai s.s.	Colombia	Chocó	BOLD:AAN2775
KM234420	Neivai Complex	Anopheles neivai s.s.	Colombia	Chocó	BOLD:AAN2775
KM234421	Neivai Complex	Anopheles neivai s.s.	Colombia	Chocó	BOLD:AAN2775
KM234422	Neivai Complex	Anopheles neivai s.s.	Colombia	Chocó	BOLD:AAN2775
KM234423	Neivai Complex	Anopheles neivai s.s.	Colombia	Chocó	BOLD:AAN2775
KM234424	Neivai Complex	Anopheles neivai s.s.	Colombia	Chocó	BOLD:AAN2775
KM234425	Neivai Complex	Anopheles neivai s.s.	Colombia	Chocó	BOLD:AAN2775
KM234426	Neivai Complex	Anopheles neivai s.s.	Colombia	Chocó	BOLD:AAN2775
KM234427	Neivai Complex	Anopheles neivai s.s.	Colombia	Chocó	BOLD:AAN2775
KM234428	Neivai Complex	Anopheles neivai s.s.	Colombia	Chocó	BOLD:AAN2775
KM234429	Neivai Complex	Anopheles neivai s.s.	Panama	Colon	n/a
KM234430	Neivai Complex	Anopheles neivai s.s.	Colombia	Chocó	BOLD:AAN2775
KM234431	Neivai Complex	Anopheles neivai s.s.	Colombia	Chocó	BOLD:AAN2775
KM234432	Neivai Complex	Anopheles neivai s.s.	Colombia	Chocó	BOLD:AAN2775
KM234433	Neivai Complex	Anopheles neivai s.s.	Panama	Colon	n/a
KM234434	Neivai Complex	Anopheles neivai s.s.	Colombia	Chocó	BOLD:AAN2775
KM234435	Neivai Complex	Anopheles neivai s.s.	Panama	Colon	n/a
KM245042	Neivai Complex	Anopheles neivai s.s.	Colombia	Chocó	BOLD:AAN2775
KM507293	Other taxa	Anopheles cruzii s.s.	Brazil	São Paulo	BOLD:AAG3843
KM507294	Other taxa	Anopheles cruzii s.s.	Brazil	São Paulo	BOLD:AAG3843
KM507295	Other taxa	Anopheles cruzii s.s.	Brazil	São Paulo	BOLD:AAG3843
KM507296	Other taxa	Anopheles cruzii s.s.	Brazil	São Paulo	BOLD:AAG3843
KM507297	Other taxa	Anopheles cruzii s.s.	Brazil	São Paulo	BOLD:AAG3843
KM507298	Other taxa	Anopheles cruzii s.s.	Brazil	São Paulo	BOLD:AAG3843
KM507299	Other taxa	Anopheles cruzii s.s.	Brazil	São Paulo	BOLD:AAG3843
KM507300	Other taxa	Anopheles cruzii s.s.	Brazil	São Paulo	BOLD:AAG3843
KM507301	Other taxa	Anopheles cruzii s.s.	Brazil	São Paulo	BOLD:AAG3843
KM507302	Other taxa	Anopheles cruzii s.s.	Brazil	São Paulo	BOLD:AAG3843
KM507303	Other taxa	Anopheles cruzii s.s.	Brazil	São Paulo	BOLD:AAG3843
KM507304	Other taxa	Anopheles cruzii s.s.	Brazil	São Paulo	BOLD:AAG3843
KM507305	Other taxa	Anopheles cruzii s.s.	Brazil	São Paulo	BOLD:AAG3843
KM507306	Other taxa	Anopheles cruzii s.s.	Brazil	São Paulo	BOLD:AAG3843
KM507307	Other taxa	Anopheles cruzii s.s.	Brazil	São Paulo	BOLD:AAG3843
KM507308	Other taxa	Anopheles cruzii s.s.	Brazil	São Paulo	BOLD:AAG3843
KM507309	Other taxa	Anopheles cruzii s.s.	Brazil	São Paulo	BOLD:AAG3843
KM507310	Other taxa	Anopheles cruzii s.s.	Brazil	São Paulo	BOLD:AAG3843
KM507311	Other taxa	Anopheles cruzii s.s.	Brazil	São Paulo	BOLD:AAG3843
KM507312	Other taxa	Anopheles cruzii s.s.	Brazil	São Paulo	BOLD:AAG3843
KM507313	Other taxa	Anopheles cruzii s.s.	Brazil	São Paulo	BOLD:AAG3843
KM507314	Other taxa	Anopheles cruzii s.s.	Brazil	São Paulo	BOLD:AAG3843
KU551283	Homunculus Complex	Anopheles homunculus 2	Brazil	Bahia	BOLD:ACB9054
KU551284	Laneanus Complex	Anopheles laneanus 2	Brazil	São Paulo	BOLD:ADV0367
KU551285	Other taxa	Anopheles cruzii s.s.	Brazil	Rio de Janeiro	BOLD:AAG3843
KU551286	Other taxa	Anopheles cruzii s.s.	Brazil	Rio Grande do Sul	BOLD:AAG3843
KU551287	Bellator Complex	Anopheles bellator 2	Brazil	São Paulo	BOLD:AAF0614
KU551288	Laneanus Complex	Anopheles laneanus s.s.	Brazil	São Paulo	BOLD:AAN3565
KU551289	Other taxa	Anopheles cruzii s.s.	Brazil	São Paulo	BOLD:AAG3843
KU900811	Neivai Complex	Anopheles neivai 8	Colombia	Valle del Cauca	BOLD:ACR0114
KU900812	Neivai Complex	Anopheles neivai 8	Colombia	Valle del Cauca	BOLD:ACR0114
KU900820	Neivai Complex	Anopheles neivai s.s.	Colombia	Valle del Cauca	BOLD:AAN2775
KU900821	Neivai Complex	Anopheles neivai s.s.	Colombia	Valle del Cauca	BOLD:AAN2775
KU900822	Neivai Complex	Anopheles neivai s.s.	Colombia	Valle del Cauca	BOLD:AAN2775
KU900823	Neivai Complex	Anopheles neivai s.s.	Colombia	Valle del Cauca	BOLD:AAN2775
KU900824	Neivai Complex	Anopheles neivai s.s.	Colombia	Valle del Cauca	BOLD:AAN2775
KU900825	Neivai Complex	Anopheles neivai s.s.	Colombia	Valle del Cauca	BOLD:AAN2775
KU900826	Neivai Complex	Anopheles neivai s.s.	Colombia	Nariño	BOLD:AAN2775
KU900827	Neivai Complex	Anopheles neivai s.s.	Colombia	Nariño	BOLD:AAN2775
KU900828	Neivai Complex	Anopheles neivai s.s.	Colombia	Nariño	BOLD:AAN2775
KU900829	Neivai Complex	Anopheles neivai s.s.	Colombia	Nariño	BOLD:AAN2775
KY117248	Rollai Complex	Anopheles rollai 3	Colombia	Antioquia	BOLD:ADK7866
KY117249	Rollai Complex	Anopheles rollai 3	Colombia	Antioquia	BOLD:ADK7866
KY117250	Rollai Complex	Anopheles rollai 3	Colombia	Antioquia	BOLD:ADK7866
KY117251	Pholidotus Complex	Anopheles pholidotus 4	Colombia	Antioquia	BOLD:ADJ9233
KY117252	Pholidotus Complex	Anopheles pholidotus 3	Colombia	Antioquia	BOLD:ADK3585
KY117253	Other taxa	Kerteszia sp. 1	Colombia	Antioquia	BOLD:ADJ5878
KY117254	Other taxa	Kerteszia sp. 2	Colombia	Antioquia	BOLD:ADK5088
KY117255	Other taxa	Kerteszia sp. 2	Colombia	Antioquia	BOLD:ADK5088
KY117256	Other taxa	Kerteszia sp. 2	Colombia	Antioquia	BOLD:ADK5088
KY117257	Other taxa	Kerteszia sp. 2	Colombia	Antioquia	BOLD:ADK5088
MF172273	Neivai Complex	Anopheles neivai 5	French Guiana	Petit-Saut	BOLD:ACZ4390
MF172274	Neivai Complex	Anopheles neivai 5	French Guiana	Petit-Saut	BOLD:ACZ4390
MF172275	Neivai Complex	Anopheles neivai 5	French Guiana	Petit-Saut	BOLD:ACZ4390
MF172276	Neivai Complex	Anopheles neivai 5	French Guiana	Petit-Saut	BOLD:ACZ4390
MF381605	Homunculus Complex	Anopheles homunculus 2	Brazil	Bahia	BOLD:ACB9054
MF381613	Laneanus Complex	Anopheles laneanus s.s.	Brazil	São Paulo	BOLD:AAN3565
MF381697	Homunculus Complex	Anopheles homunculus 2	Brazil	Rio Grande do Sul	BOLD:ACB9054
MF381729	Homunculus Complex	Anopheles homunculus 2	Brazil	São Paulo	BOLD:ACB9054
MH589352	Other taxa	Anopheles cruzii s.s.	Brazil	São Paulo	BOLD:AAG3843
MH589353	Other taxa	Anopheles cruzii s.s.	Brazil	São Paulo	BOLD:AAG3843
MH589354	Other taxa	Anopheles cruzii s.s.	Brazil	São Paulo	BOLD:AAG3843
MH589355	Other taxa	Anopheles cruzii s.s.	Brazil	São Paulo	BOLD:AAG3843
MH589356	Other taxa	Anopheles cruzii s.s.	Brazil	São Paulo	BOLD:AAG3843
MH589357	Other taxa	Anopheles cruzii s.s.	Brazil	São Paulo	BOLD:AAG3843
MH589358	Other taxa	Anopheles cruzii s.s.	Brazil	São Paulo	BOLD:AAG3843
MH589359	Other taxa	Anopheles cruzii s.s.	Brazil	São Paulo	BOLD:AAG3843
MH589360	Other taxa	Anopheles cruzii s.s.	Brazil	São Paulo	BOLD:AAG3843
MH589361	Other taxa	Anopheles cruzii s.s.	Brazil	São Paulo	BOLD:AAG3843
MH589362	Other taxa	Anopheles cruzii s.s.	Brazil	São Paulo	BOLD:AAG3843
MH589363	Other taxa	Anopheles cruzii s.s.	Brazil	São Paulo	BOLD:AAG3843
MH589364	Other taxa	Anopheles cruzii s.s.	Brazil	São Paulo	BOLD:AAG3843
MH589365	Laneanus Complex	Anopheles laneanus s.s.	Brazil	São Paulo	BOLD:AAN3565
MH589366	Laneanus Complex	Anopheles laneanus s.s.	Brazil	São Paulo	BOLD:AAN3565
MH589367	Boliviensis Complex	Anopheles boliviensis 3	Peru	Puno	BOLD:AEG4637
MH589369	Other taxa	Anopheles cruzii s.s.	Brazil	São Paulo	BOLD:AAG3843
MH589370	Other taxa	Anopheles cruzii s.s.	Brazil	São Paulo	BOLD:AAG3843
MH589371	Other taxa	Anopheles cruzii s.s.	Brazil	São Paulo	BOLD:AAG3843
MH589372	Other taxa	Anopheles cruzii s.s.	Brazil	São Paulo	BOLD:AAG3843
MH589373	Other taxa	Anopheles cruzii s.s.	Brazil	São Paulo	BOLD:AAG3843
MH589374	Other taxa	Anopheles cruzii s.s.	Brazil	São Paulo	BOLD:AAG3843
MH589375	Other taxa	Anopheles cruzii s.s.	Brazil	São Paulo	BOLD:AAG3843
MH589376	Other taxa	Anopheles cruzii s.s.	Brazil	São Paulo	BOLD:AAG3843
MH589377	Boliviensis Complex	Anopheles boliviensis 2	Peru	Cusco	BOLD:AAR3242
MH589378	Boliviensis Complex	Anopheles boliviensis 2	Peru	Cusco	BOLD:AAR3242
MH589379	Boliviensis Complex	Anopheles boliviensis 2	Peru	Cusco	BOLD:AAR3242
MH589380	Boliviensis Complex	Anopheles boliviensis 2	Peru	Cusco	BOLD:AAR3242
MH589381	Boliviensis Complex	Anopheles boliviensis 2	Peru	Cusco	BOLD:AAR3242
MH589382	Boliviensis Complex	Anopheles boliviensis 2	Peru	Cusco	BOLD:AAR3242
MH589383	Boliviensis Complex	Anopheles boliviensis 2	Peru	Cusco	BOLD:AAR3242
MH589384	Pholidotus Complex	Anopheles pholidotus 1	Peru	Cusco	BOLD:AAJ2788
MH589386	Other taxa	Anopheles cruzii s.s.	Brazil	São Paulo	BOLD:AAG3843
MK575477	Other taxa	Anopheles cruzii s.s.	Brazil	São Paulo	BOLD:AAG3843
MN997605	Neivai Complex	Anopheles neivai 8	Colombia	Antioquia	BOLD:ACR0114
MZ014159	Other taxa	Anopheles lepidotus	Brazil	Roraima	BOLD:AAJ2789
MZ014174	Neivai Complex	Anopheles neivai 6*	Brazil	Roraima	BOLD:AEL2207
MZ014175	Neivai Complex	Anopheles neivai 6*	Brazil	Roraima	BOLD:AEH3455
MZ014176	Neivai Complex	Anopheles neivai 7	Brazil	Roraima	BOLD:AAR3243
MZ014177	Neivai Complex	Anopheles neivai 5	Brazil	Roraima	BOLD:ACZ4390
MZ014178	Neivai Complex	Anopheles neivai 5	Brazil	Roraima	BOLD:ACZ4390
MZ014179	Neivai Complex	Anopheles neivai 5	Brazil	Roraima	BOLD:ACZ4390
MZ014180	Neivai Complex	Anopheles neivai 5	Brazil	Roraima	BOLD:ACZ4390
MZ014181	Neivai Complex	Anopheles neivai 5	Brazil	Roraima	BOLD:ACZ4390
MZ014182	Neivai Complex	Anopheles neivai 5	Brazil	Roraima	BOLD:ACZ4390
NC_024740	Other taxa	Anopheles cruzii s.s.	Brazil	São Paulo	BOLD:AAG3843
KF670991	Other taxa	Anopheles lepidotus	Ecuador	Orellana	BOLD:AAJ2789
JQ041283	Other taxa	Anopheles lepidotus	Ecuador	Orellana	BOLD:AAJ2789
JQ041285	Other taxa	Anopheles lepidotus	Ecuador	Orellana	BOLD:AAJ2789
JQ041287	Pholidotus Complex	Anopheles pholidotus 1	Venezuela	Tachira	BOLD:AAJ2788
JQ041288	Pholidotus Complex	Anopheles pholidotus 1	Venezuela	Tachira	BOLD:AAJ2788
JQ041286	Other taxa	Anopheles lepidotus	Ecuador	Orellana	BOLD:AAJ2789
JQ041282	Other taxa	Anopheles lepidotus	Ecuador	Orellana	BOLD:AAJ2789
JQ041284	Other taxa	Anopheles lepidotus	Ecuador	Orellana	BOLD:AAJ2789
